# Supplementary material for: Developing low-cost house floors to control tungiasis in Kenya – a feasibility study
Source: BMC Public Health. 2023 Dec 12;23:2483. doi: 10.1186/s12889-023-17427-4 (PMC10714545; doi:10.1186/s12889-023-17427-4)
Supplement: Supplementary file 3 — Additional file 3. [file 12889_2023_17427_MOESM3_ESM.xlsx]

## Sheet: baseline
household_ID	personID	floor	interventionfloor	Event Name	Month	TOTAL LIVE	TOTAL DEAD	TOTAL MANIP	TOTAL CLUSTERS	cluster_score	Infrared white spot	ACUTE	Infection_intensity_score	infection_status	Age	Sex
1	103	1	1	Baseline	12	9	14	3	2	10	9	32	36	1	14	2
1	104	1	1	Baseline	12	6	6	5	1	5	6	21	22	1	11	1
1	105	1	1	Baseline	12	8	3	7	0	0	7	21	18	1	6	2
1	106	1	1	Baseline	12	12	2	3	0	0	7	10	17	1	4	1
1	107	1	1	Baseline	12	8	0	1	0	0	7	11	9	1	2	2
2	203	2	1	Baseline	12	18	8	0	3	15	10	20	41	1	11	1
2	204	2	1	Baseline	12	24	4	0	4	20	14	21	48	1	10	1
2	206	2	1	Baseline	12	10	0	0	2	10	10	17	20	1	6	1
2	207	2	1	Baseline	12	0	0	1	0	0		0	1	1	1	1
5	503	2	1	Baseline	12	6	0	0	1	5	6	10	11	1	11	1
5	504	2	1	Baseline	12	15	0	0	2	10	6	13	25	1	7	2
5	505	2	1	Baseline	12	9	4	1	3	15	8	14	29	1	6	2
5	506	2	1	Baseline	12	8	2	0	2	10	6	12	20	1	2	1
7	703	3	0	Baseline	12	30	2	0	4	20	13	23	52	1	10	2
7	704	3	0	Baseline	12	8	5	0	1	5	5	15	18	1	6	2
7	705	3	0	Baseline	12	7	3	0	3	15	9	13	25	1	4	1
9	902	2	1	Baseline	12	11	2	1	3	15	8	20	29	1	18	2
9	903	2	1	Baseline	12	39	7	1	4	20	8	21	67	1	13	2
9	904	2	1	Baseline	12	37	2	0	3	15	8	21	54	1	11	1
9	905	2	1	Baseline	12	8	3	0	2	10	4	13	21	1	8	1
10	1002	1	1	Baseline	12	8	0	0	0	0	3	8	8	1	11	2
10	1003	1	1	Baseline	12	11	5	3	1	5	8	20	24	1	6	1
11	1103	1	1	Baseline	12	19	7	2	2	10	13	25	38	1	11	1
11	1104	1	1	Baseline	12	7	4	0	0	0	9	14	11	1	6	1
11	1105	1	1	Baseline	12	4	4	0	1	5	2	6	13	1	13	2
11	1106	1	1	Baseline	12	8	0	1	1	5	8	21	14	1	12	1
11	1107	1	1	Baseline	12	13	2	2	0	0	11	11	17	1	7	2
12	1202	1	1	Baseline	12	2	20	0	2	10	1	7	32	1	10	2
12	1203	1	1	Baseline	12	0	6	0	1	5	1	3	11	1	4	1
12	1204	1	1	Baseline	12	0	4	0	0	0	3	5	4	1	2	2
13	1303	2	1	Baseline	12	16	4	1	4	20	5	21	41	1	11	1
13	1304	2	1	Baseline	12	18	6	0	1	5	5	13	29	1	6	1
13	1305	2	1	Baseline	12	3	6	2	0	0	9	9	11	1	9	1
14	1403	1	1	Baseline	12	9	6	0	2	10	6	14	25	1	11	1
14	1404	1	1	Baseline	12	2	6	0	0	0	5	12	8	1	6	2
14	1405	1	1	Baseline	12	1	3	0	0	0	3	7	4	1	9	2
15	1503	1	1	Baseline	12	9	0	0	1	5	11	14	14	1	4	1
15	1504	1	1	Baseline	12	4	0	1	0	0	12	20	5	1	4	2
15	1505	1	1	Baseline	12	2	1	1	0	0	10	11	4	1	3	1
15	1506	1	1	Baseline	12	1	1	1	0	0	8	8	3	1	2	2
16	1603	1	1	Baseline	12	5	3	0	0	0	2	12	8	1	9	1
16	1604	1	1	Baseline	12	6	6	0	0	0	5	13	12	1	7	1
16	1605	1	1	Baseline	12	9	3	0	2	10	12	20	22	1	6	2
16	1606	1	1	Baseline	12	3	7	2	1	5	8	13	17	1	4	2
17	1702	3	0	Baseline	12	23	4	0	3	15	6	14	42	1	3	2
17	1703	3	0	Baseline	12	19	12	2	2	10	8	25	43	1	5	1
17	1704	3	0	Baseline	12	65	21	6	6	30	10	30	122	1	13	1
18	1803	2	1	Baseline	12	32	16	2	3	15	13	29	65	1	9	2
18	1804	2	1	Baseline	12	17	12	3	1	5	7	16	37	1	6	1
18	1805	2	1	Baseline	12	53	9	0	4	20	13	26	82	1	8	2
19	1903	3	0	Baseline	12	2	7	3	0	0	2	5	12	1	7	1
19	1904	3	0	Baseline	12	7	2	3	0	0	5	10	12	1	5	2
19	1907	3	0	Baseline	12	0	0	1	0	0	2	3	1	1	2	1
20	2003	2	1	Baseline	12	0	2	9	0	0	4	14	11	1	14	2
20	2004	2	1	Baseline	12	18	10	5	0	0	7	17	33	1	7	2
20	2005	2	1	Baseline	12	2	2	2	0	0	5	12	6	1	2	1
21	2103	2	1	Baseline	12	8	7	0	0	0	5	14	15	1	12	2
21	2104	2	1	Baseline	12	4	1	5	0	0	6	14	10	1	6	1
21	2105	2	1	Baseline	12	3	7	3	0	0	5	17	13	1	11	2
21	2106	2	1	Baseline	12	9	7	0	0	0	4	12	16	1	5	1
22	2203	1	1	Baseline	12	18	1	4	1	5	3	14	28	1	12	2
22	2204	1	1	Baseline	12	0	3	0	0	0		4	3	1	11	2
22	2205	1	1	Baseline	12	0	3	0	0	0		5	3	1	2	2
22	2206	1	1	Baseline	12	2	0	1	0	0	4	6	3	1	9	2
22	2209	1	1	Baseline	12	1	3	0	0	0	1	2	4	1	11	2
23	2305	3	0	Baseline	12	0	18	0	2	10	9	20	28	1	5	2
23	2306	3	0	Baseline	12	12	10	0	3	15	6	13	37	1	9	2
23	2307	3	0	Baseline	12	1	1	0	1	5	0	0	7	1	3	2
23	2308	3	0	Baseline	12	12	6	0	1	5	4	6	23	1	6	1
24	2403	3	0	Baseline	12	3	4	0	0	0	7	10	7	1	8	2
24	2405	3	0	Baseline	12	7	3	0	0	0	5	8	10	1	3	1
24	2406	3	0	Baseline	12	4	2	1	0	0	4	6	7	1	10	2
25	2503	2	1	Baseline	12	15	7	0	6	30	10	21	52	1	4	2
25	2504	2	1	Baseline	12	24	16	0	8	40	15	44	80	1	11	2
25	2506	2	1	Baseline	12	0	0	3	0	0	3	4	3	1	15	1
26	2603	1	1	Baseline	12	5	1	0	0	0	7	10	6	1	8	2
26	2604	1	1	Baseline	12	4	3	1	0	0	10	14	8	1	5	2
26	2605	1	1	Baseline	12	1	0	0	0	0	4	5	1	1	4	1
27	2705	2	1	Baseline	12	11	2	1	2	10	15	23	24	1	6	1
27	2706	2	1	Baseline	12	10	0	5	3	15	6	14	30	1	11	1
28	2803	3	0	Baseline	12	2	1	3	0	0	9	11	6	1	11	1
28	2804	3	0	Baseline	12	6	2	0	0	0	8	11	8	1	6	1
28	2805	3	0	Baseline	12	18	5	0	1	5	7	20	28	1	4	2
28	2806	3	0	Baseline	12	5	2	0	1	5	5	17	12	1	2	2
29	2902	3	0	Baseline	12	3	1	0	0	0	1	9	4	1	13	1
29	2903	3	0	Baseline	12	19	4	0	1	5	5	11	28	1	9	1
29	2904	3	0	Baseline	12	23	4	0	0	0	10	14	27	1	3	2
29	2905	3	0	Baseline	12	11	1	0	1	5	3	5	17	1	5	2
29	2907	3	0	Baseline	12	7	0	0	0	0	10	12	7	1	2	2
30	3002	2	1	Baseline	12	11	5	0	15	75	8	16	91	1	7	1
30	3003	2	1	Baseline	12	39	7	0	3	15	8	17	61	1	11	1
30	3004	2	1	Baseline	12	16	4	0	1	5	4	15	25	1	9	2
30	3005	2	1	Baseline	12	6	0	1	0	0	6	7	7	1	4	2
31	3103	1	1	Baseline	12	4	0	0	0	0	5	6	4	1	10	2
31	3104	1	1	Baseline	12	2	0	1	0	0	3	3	3	1	11	2
31	3105	1	1	Baseline	12	7	1	1	1	5	3	8	14	1	7	1
31	3106	1	1	Baseline	12	0	0	1	0	0	0	1	1	1	4	2
32	3204	2	1	Baseline	12	8	9	8	4	20	6	18	45	1	6	2
32	3205	2	1	Baseline	12	2	5	3	0	0	3	4	10	1	3	1
32	3206	2	1	Baseline	12	5	4	0	0	0	4	12	9	1	2	2
33	3302	3	0	Baseline	12	18	3	3	1	5	8	17	29	1	6	2
33	3303	3	0	Baseline	12	7	0	0	0	0	2	3	7	1	2	1
34	3404	2	1	Baseline	12	5	2	0	0	0	6	10	7	1	13	2
34	3405	2	1	Baseline	12	0	6	0	0	0		2	6	1	10	2
34	3406	2	1	Baseline	12	10	7	1	3	15	10	25	33	1	9	2
34	3407	2	1	Baseline	12	7	4	0	0	0	12	21	11	1	5	1
35	3503	3	0	Baseline	12	38	11	8	5	25	7	24	82	1	5	2
35	3504	3	0	Baseline	12	10	4	0	1	5	9	21	19	1	7	1
35	3505	3	0	Baseline	12	10	0	0	0	0	7	13	10	1	2	2
35	3506	3	0	Baseline	12	8	8	0	1	5		13	21	1	9	2

## Sheet: midline
household_ID	personID	floor	interventionfloor	Event Name	Month	TOTAL LIVE	TOTAL DEAD	TOTAL MANIP	TOTAL CLUSTERS	cluster_score	Infrared white spot	ACUTE	Infection_intensity_score	infection_status	Age	Sex
1	103	1	1	F 4	5	5	5	0	0	0	9	15	10	1	14	2
1	104	1	1	F 4	5	1	3	1	0	0	2	7	5	1	11	1
1	105	1	1	F 4	5	3	5	0	0	0	5	7	8	1	6	2
1	106	1	1	F 4	5	0	0	1	0	0	1	1	1	1	4	1
1	107	1	1	F 4	5	1	0	0	0	0	2	3	1	1	2	2
2	203	2	1	F 4	5	0	0	0	0	0	0	1	0	0	11	1
2	204	2	1	F 4	5	0	0	0	0	0	0	2	0	0	10	1
2	206	2	1	F 4	5	0	0	0	0	0	0	0	0	0	6	1
2	207	2	1	F 4	5	0	0	0	0	0	0	0	0	0	1	1
5	503	2	1	F 4	5	0	0	0	0	0	0	1	0	0	11	1
5	504	2	1	F 4	5	2	2	0	1	5	0	0	9	1	7	2
5	505	2	1	F 4	5	0	0	0	0	0	1	1	0	0	6	2
5	506	2	1	F 4	5	0	0	0	0	0	0	0	0	0	2	1
7	703	3	0	F 4	5	0	0	0	0	0	5	5	0	0	10	2
7	704	3	0	F 4	5	0	0	0	0	0	0	0	0	0	6	2
7	705	3	0	F 4	5	0	0	0	0	0	0	5	0	0	4	1
9	902	2	1	F 4	5	0	0	0	0	0	0	0	0	0	18	2
9	903	2	1	F 4	5	0	2	0	0	0	0	0	2	1	13	2
9	904	2	1	F 4	5	1	0	0	0	0	1	2	1	1	11	1
9	905	2	1	F 4	5	0	4	0	0	0	1	1	4	1	8	1
10	1002	1	1	F 4	5	0	0	0	0	0	0	0	0	0	11	2
10	1003	1	1	F 4	5	0	0	0	0	0	0	0	0	0	6	1
11	1103	1	1	F 4	5	1	12	0	0	0	7	13	13	1	11	1
11	1104	1	1	F 4	5	1	0	0	0	0	0	0	1	1	6	1
11	1105	1	1	F 4	5	0	0	4	0	0	0	2	4	1	13	2
11	1106	1	1	F 4	5	0	3	3	0	0	4	8	6	1	12	1
11	1107	1	1	F 4	5	7	2	3	0	0	8	11	12	1	7	2
12	1202	1	1	F 4	5	0	0	0	0	0	0	0	0	0	10	2
12	1203	1	1	F 4	5	0	0	0	0	0	0	0	0	0	4	1
12	1204	1	1	F 4	5	0	0	0	0	0	0	0	0	0	2	2
13	1303	2	1	F 4	5	1	2	3	0	0	6	6	6	1	11	1
13	1304	2	1	F 4	5	1	0	6	0	0	3	8	7	1	6	1
13	1305	2	1	F 4	5	0	0	3	0	0	1	3	3	1	9	1
14	1403	1	1	F 4	5	0	0	0	0	0	0	0	0	0	11	1
14	1404	1	1	F 4	5	0	0	0	0	0	0	0	0	0	6	2
14	1405	1	1	F 4	5	0	0	0	0	0	0	0	0	0	9	2
15	1503	1	1	F 4	5	10	10	1	2	10		17	31	1	4	1
15	1505	1	1	F 4	5	2	0	0	0	0		3	2	1	3	1
16	1603	1	1	F 4	5	0	0	0	0	0	0	3	0	0	9	1
16	1604	1	1	F 4	5	0	0	0	0	0	0	0	0	0	7	1
16	1605	1	1	F 4	5	0	0	0	0	0	0	1	0	0	6	2
16	1606	1	1	F 4	5	0	0	0	0	0	0	0	0	0	4	2
17	1702	3	0	F 4	5	0	6	0	0	0	6	7	6	1	3	2
17	1703	3	0	F 4	5	0	0	1	0	0	0	1	1	1	5	1
17	1704	3	0	F 4	5	0	2	2	0	0	4	8	4	1	13	1
18	1803	2	1	F 4	5	2	5	0	1	5	7	7	12	1	9	2
18	1804	2	1	F 4	5	3	4	1	0	0	6	9	8	1	6	1
18	1805	2	1	F 4	5	14	5	2	4	20	10	18	41	1	8	2
19	1903	3	0	F 4	5	1	0	1	0	0	1	3	2	1	7	1
19	1904	3	0	F 4	5	0	5	0	0	0	3	3	5	1	5	2
19	1907	3	0	F 4	5	0	0	1	0	0	0	0	1	1	2	1
20	2003	2	1	F 4	5	0	0	0	0	0	0	0	0	0	14	2
20	2004	2	1	F 4	5	0	8	0	0	0	7	13	8	1	7	2
20	2005	2	1	F 4	5	0	0	0	0	0	1	1	0	0	2	1
21	2103	2	1	F 4	5	0	0	0	0	0	4	5	0	0	12	2
21	2104	2	1	F 4	5	0	0	0	0	0	3	5	0	0	6	1
21	2105	2	1	F 4	5	0	0	1	0	0	2	2	1	1	11	2
21	2106	2	1	F 4	5	0	0	0	0	0	0	0	0	0	5	1
22	2203	1	1	F 4	5	0	1	3	0	0	2	3	4	1	12	2
22	2204	1	1	F 4	5	0	2	1	0	0	1	4	3	1	11	2
22	2205	1	1	F 4	5	0	2	0	0	0	3	5	2	1	2	2
22	2206	1	1	F 4	5	0	2	0	0	0	2	6	2	1	9	2
22	2209	1	1	F 4	5	0	0	0	0	0	1	2	0	0	11	2
23	2305	3	0	F 4	5	0	0	0	0	0	0	2	0	0	5	2
23	2306	3	0	F 4	5	1	12	1	2	10	5	6	24	1	9	2
23	2307	3	0	F 4	5	0	0	0	0	0	0	0	0	0	3	2
23	2308	3	0	F 4	5	1	0	1	0	0	3	6	2	1	6	1
24	2403	3	0	F 4	5	0	0	0	0	0	0	0	0	0	8	2
24	2405	3	0	F 4	5	0	0	0	0	0	0	0	0	0	3	1
24	2406	3	0	F 4	5	0	0	0	0	0	0	0	0	0	10	2
25	2503	2	1	F 4	5	0	0	1	0	0	0	0	1	1	4	2
25	2504	2	1	F 4	5	0	0	0	0	0	0	0	0	0	11	2
25	2506	2	1	F 4	5	0	0	0	0	0	0	0	0	0	15	1
26	2603	1	1	F 4	5	0	2	0	0	0	0	0	2	1	8	2
26	2604	1	1	F 4	5	0	0	2	0	0	0	0	2	1	5	2
26	2605	1	1	F 4	5	0	0	0	0	0	0	0	0	0	4	1
27	2705	2	1	F 4	5	0	0	0	0	0	0	0	0	0	6	1
27	2706	2	1	F 4	5	0	1	0	0	0	0	0	1	1	11	1
28	2803	3	0	F 4	5	0	2	0	0	0	0	0	2	1	11	1
28	2804	3	0	F 4	5	0	1	0	0	0	0	3	1	1	6	1
28	2805	3	0	F 4	5	0	0	0	0	0	0	0	0	0	4	2
28	2806	3	0	F 4	5	0	0	0	0	0	0	0	0	0	2	2
29	2902	3	0	F 4	5	0	0	0	0	0	0	0	0	0	13	1
29	2903	3	0	F 4	5	3	2	0	0	0	10	10	5	1	9	1
29	2904	3	0	F 4	5	10	1	1	0	0	7	8	12	1	3	2
29	2905	3	0	F 4	5	4	0	0	0	0	3	7	4	1	5	2
29	2907	3	0	F 4	5	8	0	2	0	0	5	11	10	1	2	2
30	3002	2	1	F 4	5	1	0	0	0	0	1	1	1	1	7	1
30	3003	2	1	F 4	5	0	0	0	0	0	0	0	0	0	11	1
30	3004	2	1	F 4	5	0	2	1	0	0	3	3	3	1	9	2
30	3005	2	1	F 4	5	0	0	0	0	0	0	0	0	0	4	2
31	3103	1	1	F 4	5	0	0	0	0	0	0	0	0	0	10	2
31	3104	1	1	F 4	5	0	0	0	0	0	0	0	0	0	11	2
31	3105	1	1	F 4	5	0	0	1	1	5	1	1	6	1	7	1
31	3106	1	1	F 4	5	0	0	2	0	0	1	1	2	1	4	2
32	3204	2	1	F 4	5	0	0	0	0	0	0	0	0	0	6	2
32	3205	2	1	F 4	5	0	0	0	0	0	1	3	0	0	3	1
32	3206	2	1	F 4	5	0	0	0	0	0	0	0	0	0	2	2
33	3302	3	0	F 4	5	3	11	0	0	0	8	11	14	1	6	2
33	3303	3	0	F 4	5	0	0	1	0	0	1	3	1	1	2	1
34	3404	2	1	F 4	5	0	0	0	0	0	0	0	0	0	13	2
34	3405	2	1	F 4	5	0	0	0	0	0	0	1	0	0	10	2
34	3406	2	1	F 4	5	0	0	0	0	0	0	0	0	0	9	2
34	3407	2	1	F 4	5	0	0	0	0	0	0	0	0	0	5	1
35	3503	3	0	F 4	5	41	9	5	9	45	10	26	100	1	5	2
35	3504	3	0	F 4	5	3	8	2	0	0	5	7	13	1	7	1
35	3505	3	0	F 4	5	7	6	1	0	0	8	13	14	1	2	2
35	3506	3	0	F 4	5	0	0	6	0	0	10	18	6	1	9	2

## Sheet: endline
household_ID	personID	floor	receivedintervention	Event Name	Month	TOTAL LIVE	TOTAL DEAD	TOTAL MANIP	TOTAL CLUSTERS	cluster_score	Infrared white spot	ACUTE	Infection_intensity_score	infection_status	Age	Sex	time_awayID	visitFloorID	changed_sleepingplace	changed_floortype	relationtoHHH	HHHedID	HHHreligID	jobID	maritialID	wallID	roofID	waterID	toiletID
19	1907	3	0	Endline	10	0	0	3	0	0	0	2	3	1	2	1	1	2	0		3	2	3	3	1	2	1	2	2
13	1303	2	1	Endline	10	4	9	0	0	0	2	7	13	1	11	1	1	2	0		2	3	1	5	1	2	1	2	2
13	1305	2	1	Endline	10	1	4	4	0	0	0	0	9	1	9	1	1	1	0		2	3	1	5	1	2	1	2	2
15	1504	1	1	Endline	10	0	0	0	0	0	0	0	0	0	4	2	1	2	0		2	1	1	1	1	4	2	2	1
16	1603	1	1	Endline	10	0	0	0	0	0	0	0	0	0	9	1	1	2	1	1	2	2	3	5	1	1	1	2	2
16	1604	1	1	Endline	10	0	0	0	0	0	0	0	0	0	7	1	1	2	0		2	2	3	5	1	1	1	2	2
16	1605	1	1	Endline	10	0	0	1	0	0	0	0	1	1	6	2	1	2	0		2	2	3	5	1	1	1	2	2
16	1606	1	1	Endline	10	0	0	0	0	0	0	0	0	0	4	2	1	2	0		2	2	3	5	1	1	1	2	2
18	1803	2	1	Endline	10	63	18	0	6	30	8	17	111	1	9	2	1	2	0		2	3	3	2	1	1	1	2	2
18	1804	2	1	Endline	10	20	11	0	5	25	6	16	56	1	6	1	1	2	0		2	3	3	2	1	1	1	2	2
18	1805	2	1	Endline	10	55	14	0	7	35	9	14	104	1	8	2	1	2	0		2	3	3	2	1	1	1	2	2
23	2305	3	0	Endline	10	2	9	2	1	5	4	10	18	1	5	2	1	2	1	1	2	2	1	4	1	1	1	1	2
23	2306	3	0	Endline	10	0	7	1	1	5	2	2	13	1	9	2	1	2	1	1	2	2	1	4	1	1	1	1	2
23	2307	3	0	Endline	10	1	6	1	0	0	4	8	8	1	3	2	1	2	1	1	2	2	1	4	1	1	1	1	2
23	2308	3	0	Endline	10	5	6	4	1	5	4	6	20	1	6	1	1	2	1	1	2	2	1	4	1	1	1	1	2
25	2503	2	1	Endline	10	3	0	1	0	0	0	0	4	1	4	2	1	2	1	1	2	2		4	1	3	2	2	1
25	2504	2	1	Endline	10	0	0	0	0	0	0	0	0	0	11	2	1	2	1	1	2	2		4	1	3	2	2	1
25	2506	2	1	Endline	10	0	0	0	0	0	0	0	0	0	15	1	1	2	1	1	2	2		4	1	3	2	2	1
27	2705	2	1	Endline	10	0	0	0	0	0	0	0	0	0	6	1	1	1	0		2	2	2	2	1	3	2	2	2
27	2706	2	1	Endline	10	0	0	0	0	0	0	0	0	0	11	1	1	1	0		2	2	2	2	1	3	2	2	2
30	3005	2	1	Endline	10	2	4	3	0	0	0	2	9	1	4	2	1	2	0		2	3	1	2	2	4	2	2	1
32	3204	2	1	Endline	10	12	5	0	2	10	5	9	27	1	6	2	1	2	0		2	3	1	4	1	3	2	2	1
32	3205	2	1	Endline	10	2	5	4	0	0	3	10	11	1	3	1	1	2	0		2	3	1	4	1	3	2	2	1
32	3206	2	1	Endline	10	0	2	0	0	0	2	4	2	1	2	2	1	2	0		2	3	1	4	1	3	2	2	1
33	3303	3	0	Endline	10	0	0	0	0	0	0	0	0	0	2	1	1	2	0		2	3	3	2	2	1	1	3	1
1	103	1	1	Endline	10	0	0	0	0	0	0	0	0	0	14	2	1	2	1	1	1	2	1	1	1	2	1	2	2
1	104	1	1	Endline	10	2	10	0	0	0	3	4	12	1	11	1	1	2	0		1	2	1	1	1	2	1	2	2
1	105	1	1	Endline	10	4	8	2	0	0	4	4	14	1	6	2	1	2	0		1	2	1	1	1	2	1	2	2
1	106	1	1	Endline	10	2	6	0	0	0	2	2	8	1	4	1	1	2	0		1	2	1	1	1	2	1	2	2
1	107	1	1	Endline	10	2	3	0	0	0	2	2	5	1	2	2	1	2	0		1	2	1	1	1	2	1	2	2
2	203	2	1	Endline	10	0	0	0	0	0	0	0	0	0	11	1	1	2	0		1	3	2	3	1	3	2	2	1
2	204	2	1	Endline	10	0	1	0	0	0	0	0	1	1	10	1	1	2	0		1	3	2	3	1	3	2	2	1
2	206	2	1	Endline	10	0	0	1	0	0	0	0	1	1	6	1	1	2	0		1	3	2	3	1	3	2	2	1
2	207	2	1	Endline	10	0	0	0	0	0	0	0	0	0	1	1	1	2	0		1	3	2	3	1	3	2	2	1
5	503	2	1	Endline	10	0	1	0	0	0	0	0	1	1	11	1	1	2	0		1	1	3	1	1	3	2	2	1
5	504	2	1	Endline	10	0	0	0	0	0	0	0	0	0	7	2	1	2	0		1	1	3	1	1	3	2	2	1
5	505	2	1	Endline	10	0	0	0	0	0	0	0	0	0	6	2	1	2	0		1	1	3	1	1	3	2	2	1
5	506	2	1	Endline	10	0	0	0	0	0	0	0	0	0	2	1	1	2	0		1	1	3	1	1	3	2	2	1
7	703	3	0	Endline	10	5	8	3	1	5	5	7	21	1	10	2	1	2	0		1	1	3	1	1	1	2	2	1
7	704	3	0	Endline	10	1	7	3	0	0	5	9	11	1	6	2	1	2	0		1	1	3	1	1	1	2	2	1
7	705	3	0	Endline	10	3	6	1	1	5	4	8	15	1	4	1	1	2	0		1	1	3	1	1	1	2	2	1
9	902	2	1	Endline	10	0	0	0	0	0	0	0	0	0	18	2	1	2	0		1	2		2	2	3	1	2	2
9	903	2	1	Endline	10	0	0	0	0	0	0	0	0	0	13	2	1	2	0		1	2		2	2	3	1	2	2
9	904	2	1	Endline	10	0	0	0	0	0	0	0	0	0	11	1	1	2	0		1	2		2	2	3	1	2	2
9	905	2	1	Endline	10	0	0	0	0	0	0	0	0	0	8	1	1	1	0		1	2		2	2	3	1	2	2
10	1002	1	1	Endline	10	0	0	0	0	0	0	0	0	0	11	2			0		1	2	1	2	2	3	2	2	2
10	1003	1	1	Endline	10	0	0	0	0	0	0	0	0	0	6	1	1	2	0		1	2	1	2	2	3	2	2	2
11	1103	1	1	Endline	10	10	16	5	5	25	7	19	56	1	11	1	1	1	0		1	2	3	1	1	3	1	2	2
11	1104	1	1	Endline	10	0	0	0	0	0	0	0	0	0	6	1	1	2	0		1	2	3	1	1	3	1	2	2
11	1105	1	1	Endline	10	0	9	4	1	5	6	8	18	1	13	2	1	2	0		1	2	3	1	1	3	1	2	2
11	1106	1	1	Endline	10	6	13	3	2	10	6	20	32	1	12	1	1	2	0		1	2	3	1	1	3	1	2	2
11	1107	1	1	Endline	10	12	11	0	2	10	7	20	33	1	7	2	1	2	0		1	2	3	1	1	3	1	2	2
12	1202	1	1	Endline	10	0	0	0	0	0	0	0	0	0	10	2	1	2	0		1	2	3	2	2	4	2	2	1
12	1203	1	1	Endline	10	0	0	0	0	0	0	0	0	0	4	1	1	2	0		1	2	3	2	2	4	2	2	1
12	1204	1	1	Endline	10	0	0	1	0	0	0	0	1	1	2	2	1	2	0		1	2	3	2	2	4	2	2	1
13	1304	2	1	Endline	10	4	5	0	0	0	0	0	9	1	6	1	1	1	0		1	3	1	5	1	2	1	2	2
14	1403	1	1	Endline	10	0	0	0	0	0	0	0	0	0	11	1	1	2	1	1	1	2	3	2	1	2	2	2	1
14	1404	1	1	Endline	10	0	0	0	0	0	0	0	0	0	6	2	1	2	1	1	1	2	3	2	1	2	2	2	1
14	1405	1	1	Endline	10	0	0	0	0	0	0	0	0	0	9	2	1	2	1	1	1	2	3	2	1	2	2	2	1
15	1503	1	1	Endline	10	4	6	2	0	0	4	8	12	1	4	1	1	2	0		1	1	1	1	1	4	2	2	1
15	1505	1	1	Endline	10	1	1	0	0	0	2	3	2	1	3	1	1	2	0		1	1	1	1	1	4	2	2	1
15	1506	1	1	Endline	10	0	0	0	0	0	0	0	0	0	2	2	1	2	0		1	1	1	1	1	4	2	2	1
17	1702	3	0	Endline	10	8	4	7	5	25	9	21	44	1	3	2	1	2	0		1	2	1	3	2	1	2	2	2
17	1703	3	0	Endline	10	23	7	0	2	10	7	20	40	1	5	1	1	2	0		1	2	1	3	2	1	2	2	2
17	1704	3	0	Endline	10	0	14	0	0	0	8	26	14	1	13	1	1	2	0		1	2	1	3	2	1	2	2	2
19	1903	3	0	Endline	10	0	4	9	1	5	1	2	18	1	7	1	1	2	0		1	2	3	3	1	2	1	2	2
19	1904	3	0	Endline	10	0	5	3	0	0	1	4	8	1	5	2	1	2	0		1	2	3	3	1	2	1	2	2
20	2003	2	1	Endline	10	0	0	0	0	0	0	0	0	0	14	2	1	2	1	0	1	2	3	2	1	3	2	2	1
20	2004	2	1	Endline	10	0	0	0	0	0	2	2	0	0	7	2	1	2	0		1	2	3	2	1	3	2	2	1
20	2005	2	1	Endline	10	0	0	0	0	0	0	0	0	0	2	1	1	2	0		1	2	3	2	1	3	2	2	1
21	2103	2	1	Endline	10	1	2	0	0	0	1	3	3	1	12	2	1	2	0		1	2	1	1	1	3	2	2	2
21	2104	2	1	Endline	10	3	2	1	0	0	3	4	6	1	6	1	1	2	0		1	2	1	1	1	3	2	2	2
21	2105	2	1	Endline	10	1	1	0	0	0	3	7	2	1	11	2	1	2	0		1	2	1	1	1	3	2	2	2
21	2106	2	1	Endline	10	4	1	1	1	5	3	8	11	1	5	1	1	2	0		1	2	1	1	1	3	2	2	2
22	2203	1	1	Endline	10	1	1	0	1	5	2	4	7	1	12	2	1	2	0		1	2	3	2	1	2	2	1	2
22	2204	1	1	Endline	10	0	3	4	0	0	4	6	7	1	11	2	1	2	0		1	2	3	2	1	2	2	1	2
22	2205	1	1	Endline	10	0	0	1	0	0	1	5	1	1	2	2	1	2	0		1	2	3	2	1	2	2	1	2
22	2206	1	1	Endline	10	0	2	3	0	0	3	3	5	1	9	2	1	2	0		1	2	3	2	1	2	2	1	2
22	2209	1	1	Endline	10	3	2	4	1	5	3	8	14	1	11	2	1	2	0		1	2	3	2	1	2	2	1	2
24	2403	3	0	Endline	10	0	0	0	0	0	0	0	0	0	8	2	1	2	0		1	3	1	2	2	3	1	2	1
24	2405	3	0	Endline	10	0	0	0	0	0	0	0	0	0	3	1	1	2	0		1	3	1	2	2	3	1	2	1
24	2406	3	0	Endline	10	0	3	0	0	0	0	0	3	1	10	2	1	2	0		1	3	1	2	2	3	1	2	1
26	2603	1	1	Endline	10	0	0	0	0	0	0	0	0	0	8	2	1	2	0		1	2	3	3	1	2	2	2	1
26	2604	1	1	Endline	10	0	2	0	0	0	0	2	2	1	5	2	1	2	0		1	2	3	3	1	2	2	2	1
26	2605	1	1	Endline	10	0	0	0	0	0	0	0	0	0	4	1	1	2	0		1	2	3	3	1	2	2	2	1
28	2803	3	0	Endline	10	0	0	0	0	0	0	0	0	0	11	1	1	1	0		1	2	3	3	1	3	2	2	2
28	2804	3	0	Endline	10	0	0	0	0	0	0	0	0	0	6	1	1	2	0		1	2	3	3	1	3	2	2	2
28	2805	3	0	Endline	10	0	0	0	0	0	0	0	0	0	4	2	1	2	0		1	2	3	3	1	3	2	2	2
28	2806	3	0	Endline	10	0	0	0	0	0	0	0	0	0	2	2	1	2	0		1	2	3	3	1	3	2	2	2
29	2902	3	0	Endline	10	0	0	0	0	0	0	0	0	0	13	1	1	2	0		1	3	3	3	2	1	1	2	1
29	2903	3	0	Endline	10	0	0	0	0	0	0	0	0	0	9	1	1	2	0		1	3	3	3	2	1	1	2	1
29	2904	3	0	Endline	10	17	8	4	1	5	8	16	34	1	3	2	1	2	0		1	3	3	3	2	1	1	2	1
29	2905	3	0	Endline	10	3	6	0	0	0	4	7	9	1	5	2	1	2	0		1	3	3	3	2	1	1	2	1
30	3002	2	1	Endline	10	2	2	2	0	0	0	3	6	1	7	1	1	2	0		1	3	1	2	2	4	2	2	1
30	3003	2	1	Endline	10	3	3	1	0	0	1	1	7	1	11	1	1	2	0		1	3	1	2	2	4	2	2	1
30	3004	2	1	Endline	10	0	0	7	0	0	0	0	7	1	9	2	1	2	1	1	1	3	1	2	2	4	2	2	1
31	3103	1	1	Endline	10	4	7	1	0	0	5	11	12	1	10	2	1	2	1	1	1	1	3	2	1	1	1	3	1
31	3104	1	1	Endline	10	0	1	1	0	0	0	0	2	1	11	2	1	2	1	1	1	1	3	2	1	1	1	3	1
31	3105	1	1	Endline	10	4	4	0	0	0	2	3	8	1	7	1	1	2	1	1	1	1	3	2	1	1	1	3	1
31	3106	1	1	Endline	10	10	4	1	3	15	5	12	30	1	4	2	1	2	1	1	1	1	3	2	1	1	1	3	1
33	3302	3	0	Endline	10	0	7	0	0	0	2	3	7	1	6	2	1	2	0		1	3	3	2	2	1	1	3	1
35	3503	3	0	Endline	10	14	18	0	3	15	5	14	47	1	5	2	1	2	0		1	2	3	5	1	2	1	2	2
35	3504	3	0	Endline	10	4	15	0	1	5	4	14	24	1	7	1	1	2	0		1	2	3	5	1	2	1	2	2
35	3505	3	0	Endline	10	11	7	0	2	10	5	12	28	1	2	2	1	2	0		1	2	3	5	1	2	1	2	2
35	3506	3	0	Endline	10	8	7	0	2	10	5	14	25	1	9	2	1	2	0		1	2	3	5	1	2	1	2	2
29	2907	3	0	Endline	10	21	3	0	3	15	7	17	39	1	2	2	1	2	0			3	3	3	2	1	1	2	1
34	3404	2	1	Endline	10	0	0	0	0	0	0	0	0	0	13	2	1	2	0			2	1	3	1	1	1	3	2
34	3405	2	1	Endline	10	0	0	0	0	0	0	0	0	0	10	2	1	2	0			2	1	3	1	1	1	3	2
34	3406	2	1	Endline	10	0	0	0	0	0	0	0	0	0	9	2	1	2	0			2	1	3	1	1	1	3	2
34	3407	2	1	Endline	10	0	0	0	0	0	0	0	0	0	5	1	1	2	0			2	1	3	1	1	1	3	2

## Sheet: codebook
household_ID
personID
floor	floor intervention group	1 concrete, 2 lowcost, 3 no floor
receivedintervention	house received intervention	0 no, 1 yes
Event Name
Month
TOTAL LIVE	number of live fleas on both feet
TOTAL DEAD	number of dead fleas on both feet
TOTAL MANIP	number of manipulated fleas on both feet
TOTAL CLUSTERS	number of clusters of fleas on both feet
cluster_score	cluster score = number of clusters x 5
Infrared white spot	number of sites on both feet with infra-red hot spot
ACUTE	total number of sites on both feet with acute symptoms, inlcuding infra-red hotspots
Infection_intensity_score	Infection intensity=total number of all flea types + cluster score
infection_status	infection status	0 not infected, 1 infected
Age	age (years) most of the study
Sex	sex	female 1, male 2
awayID	Where spend time away from house	none0_people1_school2_drink3_work4
visitFloorID	How are the floors in other place	concrete 1, soil 2
changed_sleepingplace	slept in different place at end of study from baseline	no 0, yes 1
changed_floortype	How are the floors in other place	concrete 1, soil 2
relationtoHHH	Relationship to Head of household	1 child, 2 grandchild, 3 other
HHHedID	Head of household Education level achieved	complete Primary 1, incomplete primary 2, none 3
HHHreligionID	Head of household/family Religion	christian 1, muslim 2, traditionist 3
jobID	Head of household occupation	employed 1, casual labourer 2, self employed 3, selling alcohol 4, none 5
maritialID	Head of household marital status	married 1, single 2
wallID	house wall materials	stone bricks 1, mixture of rough stone & mud 2, mud 3, palm leaves 4
roofID	house roof materials	iron sheet 1, natural material (palm leaves) 2
waterID	water source used by the family	own tap in compound 1, shared community tap 2, shared well/borehole 3
toiletID	type of toilet used by family	open defecation 1, traditional latrine 2
new_household_ID
new_personID
floor_1conc_2new_3none
floorintervention_0no_1yes
Event Name
Month
TOTAL LIVE
TOTAL DEAD
TOTAL MANIP
TOTAL CLUSTERS
cluster_score
Infrared white spot
ACUTE
Infection_intensity_score
infection_status_1inf_0not
Age_years_mostSurveys
Sex_F1_M2
Where spend time away from house
awayID_none0_people1_school2_drink3_work4
How are the floors there
visitFloorID_conc1_dirt2
changed__sleepingplace_since_flooring
changed_floortype
other _floor_slept_end
Relationship to Head of HH
relationtoHHH_1ch_2gch_3other
HHH Education level achieved
edID_comPrim1_incompl2-none3
HHH Religion
religID_c1_m2_t/n3
HHH Occupation
jobID_emp1_cas2_self3_alc4_non5
HHH marital status
maritialID
Adult female in the house_caregiver
house_wall
wallID
house_roof
roofID
housetype_0unimpr_1improv
water source
waterID
What kind of toilet do you use?
toiletID
Do you like the floor you have?
new_household_ID
new_personID
floor_1conc_2new_3none
floorintervention_0no_1yes
Event Name
Month
TOTAL LIVE
TOTAL DEAD
TOTAL MANIP
TOTAL CLUSTERS
cluster_score
Infrared white spot
ACUTE
Infection_intensity_score
infection_status_1inf_0not
Age_years_mostSurveys
Sex_F1_M2
Where spend time away from house
awayID_none0_people1_school2_drink3_work4
How are the floors there
visitFloorID_conc1_dirt2
changed__sleepingplace_since_flooring
changed_floortype
other _floor_slept_end
Relationship to Head of HH
relationtoHHH_1ch_2gch_3other
HHH Education level achieved
edID_comPrim1_incompl2-none3
HHH Religion
religID_c1_m2_t/n3
HHH Occupation
jobID_emp1_cas2_self3_alc4_non5
HHH marital status
maritialID
Adult female in the house_caregiver
house_wall
wallID
house_roof
roofID
housetype_0unimpr_1improv
water source
waterID
What kind of toilet do you use?
toiletID
Do you like the floor you have?
new_household_ID
new_personID
floor_1conc_2new_3none
floorintervention_0no_1yes
Event Name
Month
TOTAL LIVE
TOTAL DEAD
TOTAL MANIP
TOTAL CLUSTERS
cluster_score
Infrared white spot
ACUTE
Infection_intensity_score
infection_status_1inf_0not
Age_years_mostSurveys
Sex_F1_M2
Where spend time away from house
awayID_none0_people1_school2_drink3_work4
How are the floors there
visitFloorID_conc1_dirt2
changed__sleepingplace_since_flooring
changed_floortype
other _floor_slept_end
Relationship to Head of HH
relationtoHHH_1ch_2gch_3other
HHH Education level achieved
edID_comPrim1_incompl2-none3
HHH Religion
religID_c1_m2_t/n3
HHH Occupation
jobID_emp1_cas2_self3_alc4_non5
HHH marital status
maritialID
Adult female in the house_caregiver
house_wall
wallID
house_roof
roofID
housetype_0unimpr_1improv
water source
waterID
What kind of toilet do you use?
toiletID
Do you like the floor you have?
new_household_ID
new_personID
floor_1conc_2new_3none
floorintervention_0no_1yes
Event Name
Month
TOTAL LIVE
TOTAL DEAD
TOTAL MANIP
TOTAL CLUSTERS
cluster_score
Infrared white spot
ACUTE
Infection_intensity_score
infection_status_1inf_0not
Age_years_mostSurveys
Sex_F1_M2
Where spend time away from house
awayID_none0_people1_school2_drink3_work4
How are the floors there
visitFloorID_conc1_dirt2
changed__sleepingplace_since_flooring
changed_floortype
other _floor_slept_end
Relationship to Head of HH
relationtoHHH_1ch_2gch_3other
HHH Education level achieved
edID_comPrim1_incompl2-none3
HHH Religion
religID_c1_m2_t/n3
HHH Occupation
jobID_emp1_cas2_self3_alc4_non5
HHH marital status
maritialID
Adult female in the house_caregiver
house_wall
wallID
house_roof
roofID
housetype_0unimpr_1improv
water source
waterID
What kind of toilet do you use?
toiletID
Do you like the floor you have?
new_household_ID
new_personID
floor_1conc_2new_3none
floorintervention_0no_1yes
Event Name
Month
TOTAL LIVE
TOTAL DEAD
TOTAL MANIP
TOTAL CLUSTERS
cluster_score
Infrared white spot
ACUTE
Infection_intensity_score
infection_status_1inf_0not
Age_years_mostSurveys
Sex_F1_M2
Where spend time away from house
awayID_none0_people1_school2_drink3_work4
How are the floors there
visitFloorID_conc1_dirt2
changed__sleepingplace_since_flooring
changed_floortype
other _floor_slept_end
Relationship to Head of HH
relationtoHHH_1ch_2gch_3other
HHH Education level achieved
edID_comPrim1_incompl2-none3
HHH Religion
religID_c1_m2_t/n3
HHH Occupation
jobID_emp1_cas2_self3_alc4_non5
HHH marital status
maritialID
Adult female in the house_caregiver
house_wall
wallID
house_roof
roofID
housetype_0unimpr_1improv
water source
waterID
What kind of toilet do you use?
toiletID
Do you like the floor you have?
new_household_ID
new_personID
floor_1conc_2new_3none
floorintervention_0no_1yes
Event Name
Month
TOTAL LIVE
TOTAL DEAD
TOTAL MANIP
TOTAL CLUSTERS
cluster_score
Infrared white spot
ACUTE
Infection_intensity_score
infection_status_1inf_0not
Age_years_mostSurveys
Sex_F1_M2
Where spend time away from house
awayID_none0_people1_school2_drink3_work4
How are the floors there
visitFloorID_conc1_dirt2
changed__sleepingplace_since_flooring
changed_floortype
other _floor_slept_end
Relationship to Head of HH
relationtoHHH_1ch_2gch_3other
HHH Education level achieved
edID_comPrim1_incompl2-none3
HHH Religion
religID_c1_m2_t/n3
HHH Occupation
jobID_emp1_cas2_self3_alc4_non5
HHH marital status
maritialID
Adult female in the house_caregiver
house_wall
wallID
house_roof
roofID
housetype_0unimpr_1improv
water source
waterID
What kind of toilet do you use?
toiletID
Do you like the floor you have?
new_household_ID
new_personID
floor_1conc_2new_3none
floorintervention_0no_1yes
Event Name
Month
TOTAL LIVE
TOTAL DEAD
TOTAL MANIP
TOTAL CLUSTERS
cluster_score
Infrared white spot
ACUTE
Infection_intensity_score
infection_status_1inf_0not
Age_years_mostSurveys
Sex_F1_M2
Where spend time away from house
awayID_none0_people1_school2_drink3_work4
How are the floors there
visitFloorID_conc1_dirt2
changed__sleepingplace_since_flooring
changed_floortype
other _floor_slept_end
Relationship to Head of HH
relationtoHHH_1ch_2gch_3other
HHH Education level achieved
edID_comPrim1_incompl2-none3
HHH Religion
religID_c1_m2_t/n3
HHH Occupation
jobID_emp1_cas2_self3_alc4_non5
HHH marital status
maritialID
Adult female in the house_caregiver
house_wall
wallID
house_roof
roofID
housetype_0unimpr_1improv
water source
waterID
What kind of toilet do you use?
toiletID
Do you like the floor you have?
new_household_ID
new_personID
floor_1conc_2new_3none
floorintervention_0no_1yes
Event Name
Month
TOTAL LIVE
TOTAL DEAD
TOTAL MANIP
TOTAL CLUSTERS
cluster_score
Infrared white spot
ACUTE
Infection_intensity_score
infection_status_1inf_0not
Age_years_mostSurveys
Sex_F1_M2
Where spend time away from house
awayID_none0_people1_school2_drink3_work4
How are the floors there
visitFloorID_conc1_dirt2
changed__sleepingplace_since_flooring
changed_floortype
other _floor_slept_end
Relationship to Head of HH
relationtoHHH_1ch_2gch_3other
HHH Education level achieved
edID_comPrim1_incompl2-none3
HHH Religion
religID_c1_m2_t/n3
HHH Occupation
jobID_emp1_cas2_self3_alc4_non5
HHH marital status
maritialID
Adult female in the house_caregiver
house_wall
wallID
house_roof
roofID
housetype_0unimpr_1improv
water source
waterID
What kind of toilet do you use?
toiletID
Do you like the floor you have?
new_household_ID
new_personID
floor_1conc_2new_3none
floorintervention_0no_1yes
Event Name
Month
TOTAL LIVE
TOTAL DEAD
TOTAL MANIP
TOTAL CLUSTERS
cluster_score
Infrared white spot
ACUTE
Infection_intensity_score
infection_status_1inf_0not
Age_years_mostSurveys
Sex_F1_M2
Where spend time away from house
awayID_none0_people1_school2_drink3_work4
How are the floors there
visitFloorID_conc1_dirt2
changed__sleepingplace_since_flooring
changed_floortype
other _floor_slept_end
Relationship to Head of HH
relationtoHHH_1ch_2gch_3other
HHH Education level achieved
edID_comPrim1_incompl2-none3
HHH Religion
religID_c1_m2_t/n3
HHH Occupation
jobID_emp1_cas2_self3_alc4_non5
HHH marital status
maritialID
Adult female in the house_caregiver
house_wall
wallID
house_roof
roofID
housetype_0unimpr_1improv
water source
waterID
What kind of toilet do you use?
toiletID
Do you like the floor you have?
new_household_ID
new_personID
floor_1conc_2new_3none
floorintervention_0no_1yes
Event Name
Month
TOTAL LIVE
TOTAL DEAD
TOTAL MANIP
TOTAL CLUSTERS
cluster_score
Infrared white spot
ACUTE
Infection_intensity_score
infection_status_1inf_0not
Age_years_mostSurveys
Sex_F1_M2
Where spend time away from house
awayID_none0_people1_school2_drink3_work4
How are the floors there
visitFloorID_conc1_dirt2
changed__sleepingplace_since_flooring
changed_floortype
other _floor_slept_end
Relationship to Head of HH
relationtoHHH_1ch_2gch_3other
HHH Education level achieved
edID_comPrim1_incompl2-none3
HHH Religion
religID_c1_m2_t/n3
HHH Occupation
jobID_emp1_cas2_self3_alc4_non5
HHH marital status
maritialID
Adult female in the house_caregiver
house_wall
wallID
house_roof
roofID
housetype_0unimpr_1improv
water source
waterID
What kind of toilet do you use?
toiletID
Do you like the floor you have?
new_household_ID
new_personID
floor_1conc_2new_3none
floorintervention_0no_1yes
Event Name
Month
TOTAL LIVE
TOTAL DEAD
TOTAL MANIP
TOTAL CLUSTERS
cluster_score
Infrared white spot
ACUTE
Infection_intensity_score
infection_status_1inf_0not
Age_years_mostSurveys
Sex_F1_M2
Where spend time away from house
awayID_none0_people1_school2_drink3_work4
How are the floors there
visitFloorID_conc1_dirt2
changed__sleepingplace_since_flooring
changed_floortype
other _floor_slept_end
Relationship to Head of HH
relationtoHHH_1ch_2gch_3other
HHH Education level achieved
edID_comPrim1_incompl2-none3
HHH Religion
religID_c1_m2_t/n3
HHH Occupation
jobID_emp1_cas2_self3_alc4_non5
HHH marital status
maritialID
Adult female in the house_caregiver
house_wall
wallID
house_roof
roofID
housetype_0unimpr_1improv
water source
waterID
What kind of toilet do you use?
toiletID
Do you like the floor you have?
new_household_ID
new_personID
floor_1conc_2new_3none
floorintervention_0no_1yes
Event Name
Month
TOTAL LIVE
TOTAL DEAD
TOTAL MANIP
TOTAL CLUSTERS
cluster_score
Infrared white spot
ACUTE
Infection_intensity_score
infection_status_1inf_0not
Age_years_mostSurveys
Sex_F1_M2
Where spend time away from house
awayID_none0_people1_school2_drink3_work4
How are the floors there
visitFloorID_conc1_dirt2
changed__sleepingplace_since_flooring
changed_floortype
other _floor_slept_end
Relationship to Head of HH
relationtoHHH_1ch_2gch_3other
HHH Education level achieved
edID_comPrim1_incompl2-none3
HHH Religion
religID_c1_m2_t/n3
HHH Occupation
jobID_emp1_cas2_self3_alc4_non5
HHH marital status
maritialID
Adult female in the house_caregiver
house_wall
wallID
house_roof
roofID
housetype_0unimpr_1improv
water source
waterID
What kind of toilet do you use?
toiletID
Do you like the floor you have?
new_household_ID
new_personID
floor_1conc_2new_3none
floorintervention_0no_1yes
Event Name
Month
TOTAL LIVE
TOTAL DEAD
TOTAL MANIP
TOTAL CLUSTERS
cluster_score
Infrared white spot
ACUTE
Infection_intensity_score
infection_status_1inf_0not
Age_years_mostSurveys
Sex_F1_M2
Where spend time away from house
awayID_none0_people1_school2_drink3_work4
How are the floors there
visitFloorID_conc1_dirt2
changed__sleepingplace_since_flooring
changed_floortype
other _floor_slept_end
Relationship to Head of HH
relationtoHHH_1ch_2gch_3other
HHH Education level achieved
edID_comPrim1_incompl2-none3
HHH Religion
religID_c1_m2_t/n3
HHH Occupation
jobID_emp1_cas2_self3_alc4_non5
HHH marital status
maritialID
Adult female in the house_caregiver
house_wall
wallID
house_roof
roofID
housetype_0unimpr_1improv
water source
waterID
What kind of toilet do you use?
toiletID
Do you like the floor you have?
new_household_ID
new_personID
floor_1conc_2new_3none
floorintervention_0no_1yes
Event Name
Month
TOTAL LIVE
TOTAL DEAD
TOTAL MANIP
TOTAL CLUSTERS
cluster_score
Infrared white spot
ACUTE
Infection_intensity_score
infection_status_1inf_0not
Age_years_mostSurveys
Sex_F1_M2
Where spend time away from house
awayID_none0_people1_school2_drink3_work4
How are the floors there
visitFloorID_conc1_dirt2
changed__sleepingplace_since_flooring
changed_floortype
other _floor_slept_end
Relationship to Head of HH
relationtoHHH_1ch_2gch_3other
HHH Education level achieved
edID_comPrim1_incompl2-none3
HHH Religion
religID_c1_m2_t/n3
HHH Occupation
jobID_emp1_cas2_self3_alc4_non5
HHH marital status
maritialID
Adult female in the house_caregiver
house_wall
wallID
house_roof
roofID
housetype_0unimpr_1improv
water source
waterID
What kind of toilet do you use?
toiletID
Do you like the floor you have?
new_household_ID
new_personID
floor_1conc_2new_3none
floorintervention_0no_1yes
Event Name
Month
TOTAL LIVE
TOTAL DEAD
TOTAL MANIP
TOTAL CLUSTERS
cluster_score
Infrared white spot
ACUTE
Infection_intensity_score
infection_status_1inf_0not
Age_years_mostSurveys
Sex_F1_M2
Where spend time away from house
awayID_none0_people1_school2_drink3_work4
How are the floors there
visitFloorID_conc1_dirt2
changed__sleepingplace_since_flooring
changed_floortype
other _floor_slept_end
Relationship to Head of HH
relationtoHHH_1ch_2gch_3other
HHH Education level achieved
edID_comPrim1_incompl2-none3
HHH Religion
religID_c1_m2_t/n3
HHH Occupation
jobID_emp1_cas2_self3_alc4_non5
HHH marital status
maritialID
Adult female in the house_caregiver
house_wall
wallID
house_roof
roofID
housetype_0unimpr_1improv
water source
waterID
What kind of toilet do you use?
toiletID
Do you like the floor you have?
new_household_ID
new_personID
floor_1conc_2new_3none
floorintervention_0no_1yes
Event Name
Month
TOTAL LIVE
TOTAL DEAD
TOTAL MANIP
TOTAL CLUSTERS
cluster_score
Infrared white spot
ACUTE
Infection_intensity_score
infection_status_1inf_0not
Age_years_mostSurveys
Sex_F1_M2
Where spend time away from house
awayID_none0_people1_school2_drink3_work4
How are the floors there
visitFloorID_conc1_dirt2
changed__sleepingplace_since_flooring
changed_floortype
other _floor_slept_end
Relationship to Head of HH
relationtoHHH_1ch_2gch_3other
HHH Education level achieved
edID_comPrim1_incompl2-none3
HHH Religion
religID_c1_m2_t/n3
HHH Occupation
jobID_emp1_cas2_self3_alc4_non5
HHH marital status
maritialID
Adult female in the house_caregiver
house_wall
wallID
house_roof
roofID
housetype_0unimpr_1improv
water source
waterID
What kind of toilet do you use?
toiletID
Do you like the floor you have?
new_household_ID
new_personID
floor_1conc_2new_3none
floorintervention_0no_1yes
Event Name
Month
TOTAL LIVE
TOTAL DEAD
TOTAL MANIP
TOTAL CLUSTERS
cluster_score
Infrared white spot
ACUTE
Infection_intensity_score
infection_status_1inf_0not
Age_years_mostSurveys
Sex_F1_M2
Where spend time away from house
awayID_none0_people1_school2_drink3_work4
How are the floors there
visitFloorID_conc1_dirt2
changed__sleepingplace_since_flooring
changed_floortype
other _floor_slept_end
Relationship to Head of HH
relationtoHHH_1ch_2gch_3other
HHH Education level achieved
edID_comPrim1_incompl2-none3
HHH Religion
religID_c1_m2_t/n3
HHH Occupation
jobID_emp1_cas2_self3_alc4_non5
HHH marital status
maritialID
Adult female in the house_caregiver
house_wall
wallID
house_roof
roofID
housetype_0unimpr_1improv
water source
waterID
What kind of toilet do you use?
toiletID
Do you like the floor you have?
new_household_ID
new_personID
floor_1conc_2new_3none
floorintervention_0no_1yes
Event Name
Month
TOTAL LIVE
TOTAL DEAD
TOTAL MANIP
TOTAL CLUSTERS
cluster_score
Infrared white spot
ACUTE
Infection_intensity_score
infection_status_1inf_0not
Age_years_mostSurveys
Sex_F1_M2
Where spend time away from house
awayID_none0_people1_school2_drink3_work4
How are the floors there
visitFloorID_conc1_dirt2
changed__sleepingplace_since_flooring
changed_floortype
other _floor_slept_end
Relationship to Head of HH
relationtoHHH_1ch_2gch_3other
HHH Education level achieved
edID_comPrim1_incompl2-none3
HHH Religion
religID_c1_m2_t/n3
HHH Occupation
jobID_emp1_cas2_self3_alc4_non5
HHH marital status
maritialID
Adult female in the house_caregiver
house_wall
wallID
house_roof
roofID
housetype_0unimpr_1improv
water source
waterID
What kind of toilet do you use?
toiletID
Do you like the floor you have?
new_household_ID
new_personID
floor_1conc_2new_3none
floorintervention_0no_1yes
Event Name
Month
TOTAL LIVE
TOTAL DEAD
TOTAL MANIP
TOTAL CLUSTERS
cluster_score
Infrared white spot
ACUTE
Infection_intensity_score
infection_status_1inf_0not
Age_years_mostSurveys
Sex_F1_M2
Where spend time away from house
awayID_none0_people1_school2_drink3_work4
How are the floors there
visitFloorID_conc1_dirt2
changed__sleepingplace_since_flooring
changed_floortype
other _floor_slept_end
Relationship to Head of HH
relationtoHHH_1ch_2gch_3other
HHH Education level achieved
edID_comPrim1_incompl2-none3
HHH Religion
religID_c1_m2_t/n3
HHH Occupation
jobID_emp1_cas2_self3_alc4_non5
HHH marital status
maritialID
Adult female in the house_caregiver
house_wall
wallID
house_roof
roofID
housetype_0unimpr_1improv
water source
waterID
What kind of toilet do you use?
toiletID
Do you like the floor you have?
new_household_ID
new_personID
floor_1conc_2new_3none
floorintervention_0no_1yes
Event Name
Month
TOTAL LIVE
TOTAL DEAD
TOTAL MANIP
TOTAL CLUSTERS
cluster_score
Infrared white spot
ACUTE
Infection_intensity_score
infection_status_1inf_0not
Age_years_mostSurveys
Sex_F1_M2
Where spend time away from house
awayID_none0_people1_school2_drink3_work4
How are the floors there
visitFloorID_conc1_dirt2
changed__sleepingplace_since_flooring
changed_floortype
other _floor_slept_end
Relationship to Head of HH
relationtoHHH_1ch_2gch_3other
HHH Education level achieved
edID_comPrim1_incompl2-none3
HHH Religion
religID_c1_m2_t/n3
HHH Occupation
jobID_emp1_cas2_self3_alc4_non5
HHH marital status
maritialID
Adult female in the house_caregiver
house_wall
wallID
house_roof
roofID
housetype_0unimpr_1improv
water source
waterID
What kind of toilet do you use?
toiletID
Do you like the floor you have?
new_household_ID
new_personID
floor_1conc_2new_3none
floorintervention_0no_1yes
Event Name
Month
TOTAL LIVE
TOTAL DEAD
TOTAL MANIP
TOTAL CLUSTERS
cluster_score
Infrared white spot
ACUTE
Infection_intensity_score
infection_status_1inf_0not
Age_years_mostSurveys
Sex_F1_M2
Where spend time away from house
awayID_none0_people1_school2_drink3_work4
How are the floors there
visitFloorID_conc1_dirt2
changed__sleepingplace_since_flooring
changed_floortype
other _floor_slept_end
Relationship to Head of HH
relationtoHHH_1ch_2gch_3other
HHH Education level achieved
edID_comPrim1_incompl2-none3
HHH Religion
religID_c1_m2_t/n3
HHH Occupation
jobID_emp1_cas2_self3_alc4_non5
HHH marital status
maritialID
Adult female in the house_caregiver
house_wall
wallID
house_roof
roofID
housetype_0unimpr_1improv
water source
waterID
What kind of toilet do you use?
toiletID
Do you like the floor you have?
new_household_ID
new_personID
floor_1conc_2new_3none
floorintervention_0no_1yes
Event Name
Month
TOTAL LIVE
TOTAL DEAD
TOTAL MANIP
TOTAL CLUSTERS
cluster_score
Infrared white spot
ACUTE
Infection_intensity_score
infection_status_1inf_0not
Age_years_mostSurveys
Sex_F1_M2
Where spend time away from house
awayID_none0_people1_school2_drink3_work4
How are the floors there
visitFloorID_conc1_dirt2
changed__sleepingplace_since_flooring
changed_floortype
other _floor_slept_end
Relationship to Head of HH
relationtoHHH_1ch_2gch_3other
HHH Education level achieved
edID_comPrim1_incompl2-none3
HHH Religion
religID_c1_m2_t/n3
HHH Occupation
jobID_emp1_cas2_self3_alc4_non5
HHH marital status
maritialID
Adult female in the house_caregiver
house_wall
wallID
house_roof
roofID
housetype_0unimpr_1improv
water source
waterID
What kind of toilet do you use?
toiletID
Do you like the floor you have?
new_household_ID
new_personID
floor_1conc_2new_3none
floorintervention_0no_1yes
Event Name
Month
TOTAL LIVE
TOTAL DEAD
TOTAL MANIP
TOTAL CLUSTERS
cluster_score
Infrared white spot
ACUTE
Infection_intensity_score
infection_status_1inf_0not
Age_years_mostSurveys
Sex_F1_M2
Where spend time away from house
awayID_none0_people1_school2_drink3_work4
How are the floors there
visitFloorID_conc1_dirt2
changed__sleepingplace_since_flooring
changed_floortype
other _floor_slept_end
Relationship to Head of HH
relationtoHHH_1ch_2gch_3other
HHH Education level achieved
edID_comPrim1_incompl2-none3
HHH Religion
religID_c1_m2_t/n3
HHH Occupation
jobID_emp1_cas2_self3_alc4_non5
HHH marital status
maritialID
Adult female in the house_caregiver
house_wall
wallID
house_roof
roofID
housetype_0unimpr_1improv
water source
waterID
What kind of toilet do you use?
toiletID
Do you like the floor you have?
new_household_ID
new_personID
floor_1conc_2new_3none
floorintervention_0no_1yes
Event Name
Month
TOTAL LIVE
TOTAL DEAD
TOTAL MANIP
TOTAL CLUSTERS
cluster_score
Infrared white spot
ACUTE
Infection_intensity_score
infection_status_1inf_0not
Age_years_mostSurveys
Sex_F1_M2
Where spend time away from house
awayID_none0_people1_school2_drink3_work4
How are the floors there
visitFloorID_conc1_dirt2
changed__sleepingplace_since_flooring
changed_floortype
other _floor_slept_end
Relationship to Head of HH
relationtoHHH_1ch_2gch_3other
HHH Education level achieved
edID_comPrim1_incompl2-none3
HHH Religion
religID_c1_m2_t/n3
HHH Occupation
jobID_emp1_cas2_self3_alc4_non5
HHH marital status
maritialID
Adult female in the house_caregiver
house_wall
wallID
house_roof
roofID
housetype_0unimpr_1improv
water source
waterID
What kind of toilet do you use?
toiletID
Do you like the floor you have?
new_household_ID
new_personID
floor_1conc_2new_3none
floorintervention_0no_1yes
Event Name
Month
TOTAL LIVE
TOTAL DEAD
TOTAL MANIP
TOTAL CLUSTERS
cluster_score
Infrared white spot
ACUTE
Infection_intensity_score
infection_status_1inf_0not
Age_years_mostSurveys
Sex_F1_M2
Where spend time away from house
awayID_none0_people1_school2_drink3_work4
How are the floors there
visitFloorID_conc1_dirt2
changed__sleepingplace_since_flooring
changed_floortype
other _floor_slept_end
Relationship to Head of HH
relationtoHHH_1ch_2gch_3other
HHH Education level achieved
edID_comPrim1_incompl2-none3
HHH Religion
religID_c1_m2_t/n3
HHH Occupation
jobID_emp1_cas2_self3_alc4_non5
HHH marital status
maritialID
Adult female in the house_caregiver
house_wall
wallID
house_roof
roofID
housetype_0unimpr_1improv
water source
waterID
What kind of toilet do you use?
toiletID
Do you like the floor you have?
new_household_ID
new_personID
floor_1conc_2new_3none
floorintervention_0no_1yes
Event Name
Month
TOTAL LIVE
TOTAL DEAD
TOTAL MANIP
TOTAL CLUSTERS
cluster_score
Infrared white spot
ACUTE
Infection_intensity_score
infection_status_1inf_0not
Age_years_mostSurveys
Sex_F1_M2
Where spend time away from house
awayID_none0_people1_school2_drink3_work4
How are the floors there
visitFloorID_conc1_dirt2
changed__sleepingplace_since_flooring
changed_floortype
other _floor_slept_end
Relationship to Head of HH
relationtoHHH_1ch_2gch_3other
HHH Education level achieved
edID_comPrim1_incompl2-none3
HHH Religion
religID_c1_m2_t/n3
HHH Occupation
jobID_emp1_cas2_self3_alc4_non5
HHH marital status
maritialID
Adult female in the house_caregiver
house_wall
wallID
house_roof
roofID
housetype_0unimpr_1improv
water source
waterID
What kind of toilet do you use?
toiletID
Do you like the floor you have?
new_household_ID
new_personID
floor_1conc_2new_3none
floorintervention_0no_1yes
Event Name
Month
TOTAL LIVE
TOTAL DEAD
TOTAL MANIP
TOTAL CLUSTERS
cluster_score
Infrared white spot
ACUTE
Infection_intensity_score
infection_status_1inf_0not
Age_years_mostSurveys
Sex_F1_M2
Where spend time away from house
awayID_none0_people1_school2_drink3_work4
How are the floors there
visitFloorID_conc1_dirt2
changed__sleepingplace_since_flooring
changed_floortype
other _floor_slept_end
Relationship to Head of HH
relationtoHHH_1ch_2gch_3other
HHH Education level achieved
edID_comPrim1_incompl2-none3
HHH Religion
religID_c1_m2_t/n3
HHH Occupation
jobID_emp1_cas2_self3_alc4_non5
HHH marital status
maritialID
Adult female in the house_caregiver
house_wall
wallID
house_roof
roofID
housetype_0unimpr_1improv
water source
waterID
What kind of toilet do you use?
toiletID
Do you like the floor you have?
new_household_ID
new_personID
floor_1conc_2new_3none
floorintervention_0no_1yes
Event Name
Month
TOTAL LIVE
TOTAL DEAD
TOTAL MANIP
TOTAL CLUSTERS
cluster_score
Infrared white spot
ACUTE
Infection_intensity_score
infection_status_1inf_0not
Age_years_mostSurveys
Sex_F1_M2
Where spend time away from house
awayID_none0_people1_school2_drink3_work4
How are the floors there
visitFloorID_conc1_dirt2
changed__sleepingplace_since_flooring
changed_floortype
other _floor_slept_end
Relationship to Head of HH
relationtoHHH_1ch_2gch_3other
HHH Education level achieved
edID_comPrim1_incompl2-none3
HHH Religion
religID_c1_m2_t/n3
HHH Occupation
jobID_emp1_cas2_self3_alc4_non5
HHH marital status
maritialID
Adult female in the house_caregiver
house_wall
wallID
house_roof
roofID
housetype_0unimpr_1improv
water source
waterID
What kind of toilet do you use?
toiletID
Do you like the floor you have?
new_household_ID
new_personID
floor_1conc_2new_3none
floorintervention_0no_1yes
Event Name
Month
TOTAL LIVE
TOTAL DEAD
TOTAL MANIP
TOTAL CLUSTERS
cluster_score
Infrared white spot
ACUTE
Infection_intensity_score
infection_status_1inf_0not
Age_years_mostSurveys
Sex_F1_M2
Where spend time away from house
awayID_none0_people1_school2_drink3_work4
How are the floors there
visitFloorID_conc1_dirt2
changed__sleepingplace_since_flooring
changed_floortype
other _floor_slept_end
Relationship to Head of HH
relationtoHHH_1ch_2gch_3other
HHH Education level achieved
edID_comPrim1_incompl2-none3
HHH Religion
religID_c1_m2_t/n3
HHH Occupation
jobID_emp1_cas2_self3_alc4_non5
HHH marital status
maritialID
Adult female in the house_caregiver
house_wall
wallID
house_roof
roofID
housetype_0unimpr_1improv
water source
waterID
What kind of toilet do you use?
toiletID
Do you like the floor you have?
new_household_ID
new_personID
floor_1conc_2new_3none
floorintervention_0no_1yes
Event Name
Month
TOTAL LIVE
TOTAL DEAD
TOTAL MANIP
TOTAL CLUSTERS
cluster_score
Infrared white spot
ACUTE
Infection_intensity_score
infection_status_1inf_0not
Age_years_mostSurveys
Sex_F1_M2
Where spend time away from house
awayID_none0_people1_school2_drink3_work4
How are the floors there
visitFloorID_conc1_dirt2
changed__sleepingplace_since_flooring
changed_floortype
other _floor_slept_end
Relationship to Head of HH
relationtoHHH_1ch_2gch_3other
HHH Education level achieved
edID_comPrim1_incompl2-none3
HHH Religion
religID_c1_m2_t/n3
HHH Occupation
jobID_emp1_cas2_self3_alc4_non5
HHH marital status
maritialID
Adult female in the house_caregiver
house_wall
wallID
house_roof
roofID
housetype_0unimpr_1improv
water source
waterID
What kind of toilet do you use?
toiletID
Do you like the floor you have?
new_household_ID
new_personID
floor_1conc_2new_3none
floorintervention_0no_1yes
Event Name
Month
TOTAL LIVE
TOTAL DEAD
TOTAL MANIP
TOTAL CLUSTERS
cluster_score
Infrared white spot
ACUTE
Infection_intensity_score
infection_status_1inf_0not
Age_years_mostSurveys
Sex_F1_M2
Where spend time away from house
awayID_none0_people1_school2_drink3_work4
How are the floors there
visitFloorID_conc1_dirt2
changed__sleepingplace_since_flooring
changed_floortype
other _floor_slept_end
Relationship to Head of HH
relationtoHHH_1ch_2gch_3other
HHH Education level achieved
edID_comPrim1_incompl2-none3
HHH Religion
religID_c1_m2_t/n3
HHH Occupation
jobID_emp1_cas2_self3_alc4_non5
HHH marital status
maritialID
Adult female in the house_caregiver
house_wall
wallID
house_roof
roofID
housetype_0unimpr_1improv
water source
waterID
What kind of toilet do you use?
toiletID
Do you like the floor you have?
new_household_ID
new_personID
floor_1conc_2new_3none
floorintervention_0no_1yes
Event Name
Month
TOTAL LIVE
TOTAL DEAD
TOTAL MANIP
TOTAL CLUSTERS
cluster_score
Infrared white spot
ACUTE
Infection_intensity_score
infection_status_1inf_0not
Age_years_mostSurveys
Sex_F1_M2
Where spend time away from house
awayID_none0_people1_school2_drink3_work4
How are the floors there
visitFloorID_conc1_dirt2
changed__sleepingplace_since_flooring
changed_floortype
other _floor_slept_end
Relationship to Head of HH
relationtoHHH_1ch_2gch_3other
HHH Education level achieved
edID_comPrim1_incompl2-none3
HHH Religion
religID_c1_m2_t/n3
HHH Occupation
jobID_emp1_cas2_self3_alc4_non5
HHH marital status
maritialID
Adult female in the house_caregiver
house_wall
wallID
house_roof
roofID
housetype_0unimpr_1improv
water source
waterID
What kind of toilet do you use?
toiletID
Do you like the floor you have?
new_household_ID
new_personID
floor_1conc_2new_3none
floorintervention_0no_1yes
Event Name
Month
TOTAL LIVE
TOTAL DEAD
TOTAL MANIP
TOTAL CLUSTERS
cluster_score
Infrared white spot
ACUTE
Infection_intensity_score
infection_status_1inf_0not
Age_years_mostSurveys
Sex_F1_M2
Where spend time away from house
awayID_none0_people1_school2_drink3_work4
How are the floors there
visitFloorID_conc1_dirt2
changed__sleepingplace_since_flooring
changed_floortype
other _floor_slept_end
Relationship to Head of HH
relationtoHHH_1ch_2gch_3other
HHH Education level achieved
edID_comPrim1_incompl2-none3
HHH Religion
religID_c1_m2_t/n3
HHH Occupation
jobID_emp1_cas2_self3_alc4_non5
HHH marital status
maritialID
Adult female in the house_caregiver
house_wall
wallID
house_roof
roofID
housetype_0unimpr_1improv
water source
waterID
What kind of toilet do you use?
toiletID
Do you like the floor you have?
new_household_ID
new_personID
floor_1conc_2new_3none
floorintervention_0no_1yes
Event Name
Month
TOTAL LIVE
TOTAL DEAD
TOTAL MANIP
TOTAL CLUSTERS
cluster_score
Infrared white spot
ACUTE
Infection_intensity_score
infection_status_1inf_0not
Age_years_mostSurveys
Sex_F1_M2
Where spend time away from house
awayID_none0_people1_school2_drink3_work4
How are the floors there
visitFloorID_conc1_dirt2
changed__sleepingplace_since_flooring
changed_floortype
other _floor_slept_end
Relationship to Head of HH
relationtoHHH_1ch_2gch_3other
HHH Education level achieved
edID_comPrim1_incompl2-none3
HHH Religion
religID_c1_m2_t/n3
HHH Occupation
jobID_emp1_cas2_self3_alc4_non5
HHH marital status
maritialID
Adult female in the house_caregiver
house_wall
wallID
house_roof
roofID
housetype_0unimpr_1improv
water source
waterID
What kind of toilet do you use?
toiletID
Do you like the floor you have?
new_household_ID
new_personID
floor_1conc_2new_3none
floorintervention_0no_1yes
Event Name
Month
TOTAL LIVE
TOTAL DEAD
TOTAL MANIP
TOTAL CLUSTERS
cluster_score
Infrared white spot
ACUTE
Infection_intensity_score
infection_status_1inf_0not
Age_years_mostSurveys
Sex_F1_M2
Where spend time away from house
awayID_none0_people1_school2_drink3_work4
How are the floors there
visitFloorID_conc1_dirt2
changed__sleepingplace_since_flooring
changed_floortype
other _floor_slept_end
Relationship to Head of HH
relationtoHHH_1ch_2gch_3other
HHH Education level achieved
edID_comPrim1_incompl2-none3
HHH Religion
religID_c1_m2_t/n3
HHH Occupation
jobID_emp1_cas2_self3_alc4_non5
HHH marital status
maritialID
Adult female in the house_caregiver
house_wall
wallID
house_roof
roofID
housetype_0unimpr_1improv
water source
waterID
What kind of toilet do you use?
toiletID
Do you like the floor you have?
new_household_ID
new_personID
floor_1conc_2new_3none
floorintervention_0no_1yes
Event Name
Month
TOTAL LIVE
TOTAL DEAD
TOTAL MANIP
TOTAL CLUSTERS
cluster_score
Infrared white spot
ACUTE
Infection_intensity_score
infection_status_1inf_0not
Age_years_mostSurveys
Sex_F1_M2
Where spend time away from house
awayID_none0_people1_school2_drink3_work4
How are the floors there
visitFloorID_conc1_dirt2
changed__sleepingplace_since_flooring
changed_floortype
other _floor_slept_end
Relationship to Head of HH
relationtoHHH_1ch_2gch_3other
HHH Education level achieved
edID_comPrim1_incompl2-none3
HHH Religion
religID_c1_m2_t/n3
HHH Occupation
jobID_emp1_cas2_self3_alc4_non5
HHH marital status
maritialID
Adult female in the house_caregiver
house_wall
wallID
house_roof
roofID
housetype_0unimpr_1improv
water source
waterID
What kind of toilet do you use?
toiletID
Do you like the floor you have?
new_household_ID
new_personID
floor_1conc_2new_3none
floorintervention_0no_1yes
Event Name
Month
TOTAL LIVE
TOTAL DEAD
TOTAL MANIP
TOTAL CLUSTERS
cluster_score
Infrared white spot
ACUTE
Infection_intensity_score
infection_status_1inf_0not
Age_years_mostSurveys
Sex_F1_M2
Where spend time away from house
awayID_none0_people1_school2_drink3_work4
How are the floors there
visitFloorID_conc1_dirt2
changed__sleepingplace_since_flooring
changed_floortype
other _floor_slept_end
Relationship to Head of HH
relationtoHHH_1ch_2gch_3other
HHH Education level achieved
edID_comPrim1_incompl2-none3
HHH Religion
religID_c1_m2_t/n3
HHH Occupation
jobID_emp1_cas2_self3_alc4_non5
HHH marital status
maritialID
Adult female in the house_caregiver
house_wall
wallID
house_roof
roofID
housetype_0unimpr_1improv
water source
waterID
What kind of toilet do you use?
toiletID
Do you like the floor you have?
new_household_ID
new_personID
floor_1conc_2new_3none
floorintervention_0no_1yes
Event Name
Month
TOTAL LIVE
TOTAL DEAD
TOTAL MANIP
TOTAL CLUSTERS
cluster_score
Infrared white spot
ACUTE
Infection_intensity_score
infection_status_1inf_0not
Age_years_mostSurveys
Sex_F1_M2
Where spend time away from house
awayID_none0_people1_school2_drink3_work4
How are the floors there
visitFloorID_conc1_dirt2
changed__sleepingplace_since_flooring
changed_floortype
other _floor_slept_end
Relationship to Head of HH
relationtoHHH_1ch_2gch_3other
HHH Education level achieved
edID_comPrim1_incompl2-none3
HHH Religion
religID_c1_m2_t/n3
HHH Occupation
jobID_emp1_cas2_self3_alc4_non5
HHH marital status
maritialID
Adult female in the house_caregiver
house_wall
wallID
house_roof
roofID
housetype_0unimpr_1improv
water source
waterID
What kind of toilet do you use?
toiletID
Do you like the floor you have?
new_household_ID
new_personID
floor_1conc_2new_3none
floorintervention_0no_1yes
Event Name
Month
TOTAL LIVE
TOTAL DEAD
TOTAL MANIP
TOTAL CLUSTERS
cluster_score
Infrared white spot
ACUTE
Infection_intensity_score
infection_status_1inf_0not
Age_years_mostSurveys
Sex_F1_M2
Where spend time away from house
awayID_none0_people1_school2_drink3_work4
How are the floors there
visitFloorID_conc1_dirt2
changed__sleepingplace_since_flooring
changed_floortype
other _floor_slept_end
Relationship to Head of HH
relationtoHHH_1ch_2gch_3other
HHH Education level achieved
edID_comPrim1_incompl2-none3
HHH Religion
religID_c1_m2_t/n3
HHH Occupation
jobID_emp1_cas2_self3_alc4_non5
HHH marital status
maritialID
Adult female in the house_caregiver
house_wall
wallID
house_roof
roofID
housetype_0unimpr_1improv
water source
waterID
What kind of toilet do you use?
toiletID
Do you like the floor you have?
new_household_ID
new_personID
floor_1conc_2new_3none
floorintervention_0no_1yes
Event Name
Month
TOTAL LIVE
TOTAL DEAD
TOTAL MANIP
TOTAL CLUSTERS
cluster_score
Infrared white spot
ACUTE
Infection_intensity_score
infection_status_1inf_0not
Age_years_mostSurveys
Sex_F1_M2
Where spend time away from house
awayID_none0_people1_school2_drink3_work4
How are the floors there
visitFloorID_conc1_dirt2
changed__sleepingplace_since_flooring
changed_floortype
other _floor_slept_end
Relationship to Head of HH
relationtoHHH_1ch_2gch_3other
HHH Education level achieved
edID_comPrim1_incompl2-none3
HHH Religion
religID_c1_m2_t/n3
HHH Occupation
jobID_emp1_cas2_self3_alc4_non5
HHH marital status
maritialID
Adult female in the house_caregiver
house_wall
wallID
house_roof
roofID
housetype_0unimpr_1improv
water source
waterID
What kind of toilet do you use?
toiletID
Do you like the floor you have?
new_household_ID
new_personID
floor_1conc_2new_3none
floorintervention_0no_1yes
Event Name
Month
TOTAL LIVE
TOTAL DEAD
TOTAL MANIP
TOTAL CLUSTERS
cluster_score
Infrared white spot
ACUTE
Infection_intensity_score
infection_status_1inf_0not
Age_years_mostSurveys
Sex_F1_M2
Where spend time away from house
awayID_none0_people1_school2_drink3_work4
How are the floors there
visitFloorID_conc1_dirt2
changed__sleepingplace_since_flooring
changed_floortype
other _floor_slept_end
Relationship to Head of HH
relationtoHHH_1ch_2gch_3other
HHH Education level achieved
edID_comPrim1_incompl2-none3
HHH Religion
religID_c1_m2_t/n3
HHH Occupation
jobID_emp1_cas2_self3_alc4_non5
HHH marital status
maritialID
Adult female in the house_caregiver
house_wall
wallID
house_roof
roofID
housetype_0unimpr_1improv
water source
waterID
What kind of toilet do you use?
toiletID
Do you like the floor you have?
new_household_ID
new_personID
floor_1conc_2new_3none
floorintervention_0no_1yes
Event Name
Month
TOTAL LIVE
TOTAL DEAD
TOTAL MANIP
TOTAL CLUSTERS
cluster_score
Infrared white spot
ACUTE
Infection_intensity_score
infection_status_1inf_0not
Age_years_mostSurveys
Sex_F1_M2
Where spend time away from house
awayID_none0_people1_school2_drink3_work4
How are the floors there
visitFloorID_conc1_dirt2
changed__sleepingplace_since_flooring
changed_floortype
other _floor_slept_end
Relationship to Head of HH
relationtoHHH_1ch_2gch_3other
HHH Education level achieved
edID_comPrim1_incompl2-none3
HHH Religion
religID_c1_m2_t/n3
HHH Occupation
jobID_emp1_cas2_self3_alc4_non5
HHH marital status
maritialID
Adult female in the house_caregiver
house_wall
wallID
house_roof
roofID
housetype_0unimpr_1improv
water source
waterID
What kind of toilet do you use?
toiletID
Do you like the floor you have?
new_household_ID
new_personID
floor_1conc_2new_3none
floorintervention_0no_1yes
Event Name
Month
TOTAL LIVE
TOTAL DEAD
TOTAL MANIP
TOTAL CLUSTERS
cluster_score
Infrared white spot
ACUTE
Infection_intensity_score
infection_status_1inf_0not
Age_years_mostSurveys
Sex_F1_M2
Where spend time away from house
awayID_none0_people1_school2_drink3_work4
How are the floors there
visitFloorID_conc1_dirt2
changed__sleepingplace_since_flooring
changed_floortype
other _floor_slept_end
Relationship to Head of HH
relationtoHHH_1ch_2gch_3other
HHH Education level achieved
edID_comPrim1_incompl2-none3
HHH Religion
religID_c1_m2_t/n3
HHH Occupation
jobID_emp1_cas2_self3_alc4_non5
HHH marital status
maritialID
Adult female in the house_caregiver
house_wall
wallID
house_roof
roofID
housetype_0unimpr_1improv
water source
waterID
What kind of toilet do you use?
toiletID
Do you like the floor you have?
new_household_ID
new_personID
floor_1conc_2new_3none
floorintervention_0no_1yes
Event Name
Month
TOTAL LIVE
TOTAL DEAD
TOTAL MANIP
TOTAL CLUSTERS
cluster_score
Infrared white spot
ACUTE
Infection_intensity_score
infection_status_1inf_0not
Age_years_mostSurveys
Sex_F1_M2
Where spend time away from house
awayID_none0_people1_school2_drink3_work4
How are the floors there
visitFloorID_conc1_dirt2
changed__sleepingplace_since_flooring
changed_floortype
other _floor_slept_end
Relationship to Head of HH
relationtoHHH_1ch_2gch_3other
HHH Education level achieved
edID_comPrim1_incompl2-none3
HHH Religion
religID_c1_m2_t/n3
HHH Occupation
jobID_emp1_cas2_self3_alc4_non5
HHH marital status
maritialID
Adult female in the house_caregiver
[truncated: 865 more rows]
